# Supplementary material for: Paclitaxel exposure downregulates miR-522 expression and its downregulation induces paclitaxel resistance in ovarian cancer cells
Source: Sci Rep. 2020 Oct 7;10:16755. doi: 10.1038/s41598-020-73785-8 (PMC7542453; doi:10.1038/s41598-020-73785-8)
Supplement: Supplementary file 1 — Supplementary Information 1. [file 41598_2020_73785_MOESM1_ESM.xlsx]

## Sheet: Sheet2
Supplementary Table 1. Clinical outcomes of 489 high grade serous ovarian carcinoma patients registered in TCGA and the corresponding miR-522-3p values
Patient ID	Sample ID	Disease Free (Months)	Disease Free Status	Neoplasm Histologic Grade	Overall Survival (Months)	Overall Survival Status	Platinum Status	Primary Therapy Outcome Success	Tumor Residual Disease	miR-522
TCGA-04-1331	TCGA-04-1331-01	15.08	Recurred/Progressed	G3	43.89	DECEASED	Sensitive	Complete Response	1-10 mm	2.3
TCGA-04-1332	TCGA-04-1332-01	12.98	Recurred/Progressed	G3	40.97	DECEASED	Sensitive		1-10 mm	8.37
TCGA-04-1336	TCGA-04-1336-01	49.12	DiseaseFree	G3	49.12	LIVING		Complete Response	No Macroscopic disease	0.1
TCGA-04-1337	TCGA-04-1337-01		Recurred/Progressed	G2	2	DECEASED			No Macroscopic disease	4.27
TCGA-04-1338	TCGA-04-1338-01	12.48	Recurred/Progressed	G3	46.59	LIVING	Resistant		1-10 mm
TCGA-04-1341	TCGA-04-1341-01		DiseaseFree	G3		LIVING				5.07
TCGA-04-1342	TCGA-04-1342-01		Recurred/Progressed	G2	18.5	DECEASED		Progressive Disease	>20mm	1.44
TCGA-04-1343	TCGA-04-1343-01		Recurred/Progressed	G3	11.86	DECEASED		Progressive Disease	>20mm	3.3
TCGA-04-1346	TCGA-04-1346-01	65.44	DiseaseFree	G2	65.44	LIVING		Complete Response		8.4
TCGA-04-1347	TCGA-04-1347-01	63.01	DiseaseFree	G3	63.01	LIVING	Sensitive	Complete Response	No Macroscopic disease	2.75
TCGA-04-1348	TCGA-04-1348-01	18.86	Recurred/Progressed	G3	48.72	DECEASED	Sensitive	Complete Response	1-10 mm	0.1
TCGA-04-1349	TCGA-04-1349-01	13.96	Recurred/Progressed	G3	21.55	DECEASED	Resistant	Complete Response		0.1
TCGA-04-1350	TCGA-04-1350-01	3.65	Recurred/Progressed	G3	63.93	DECEASED		Stable Disease	>20mm	2.62
TCGA-04-1356	TCGA-04-1356-01	5.13	Recurred/Progressed	G3	49.25	DECEASED		Progressive Disease		12.53
TCGA-04-1357	TCGA-04-1357-01		DiseaseFree	G3		LIVING				0.1
TCGA-04-1361	TCGA-04-1361-01	30.42	Recurred/Progressed	G3	32.49	LIVING		Stable Disease	No Macroscopic disease	1.97
TCGA-04-1362	TCGA-04-1362-01	7.33	Recurred/Progressed	G3	44.29	DECEASED	Resistant		1-10 mm	5.33
TCGA-04-1364	TCGA-04-1364-01	9.46	Recurred/Progressed	G3	33.64	DECEASED	Resistant	Progressive Disease	1-10 mm	15.15
TCGA-04-1365	TCGA-04-1365-01	43.63	Recurred/Progressed	G3	76.48	LIVING	Sensitive	Complete Response		1.98
TCGA-04-1367	TCGA-04-1367-01	71.42	DiseaseFree	G3	71.42	LIVING	Sensitive	Complete Response	No Macroscopic disease	20.79
TCGA-04-1514	TCGA-04-1514-01	40.11	Recurred/Progressed	G2	56.51	DECEASED	Sensitive	Complete Response	No Macroscopic disease	4.8
TCGA-04-1517	TCGA-04-1517-01	11.47	Recurred/Progressed	G3	19.97	DECEASED	Sensitive	Complete Response	>20mm	0.1
TCGA-04-1519	TCGA-04-1519-01			G3						1.99
TCGA-04-1525	TCGA-04-1525-01	6.96	Recurred/Progressed	G3	38.34	DECEASED	Resistant	Complete Response	1-10 mm	0.5
TCGA-04-1530	TCGA-04-1530-01	11.5	Recurred/Progressed	G3	118.99	DECEASED	Sensitive	Complete Response	1-10 mm	4.94
TCGA-04-1536	TCGA-04-1536-01	16.36	Recurred/Progressed	G3	29.04	DECEASED	Sensitive		1-10 mm	0.1
TCGA-04-1542	TCGA-04-1542-01	34	Recurred/Progressed	G2	84.14	DECEASED	Sensitive	Complete Response	1-10 mm	0.1
TCGA-04-1638	TCGA-04-1638-01	9.79	Recurred/Progressed	G3	55.36	DECEASED	Resistant		No Macroscopic disease	0.71
TCGA-04-1646	TCGA-04-1646-01	16.69	Recurred/Progressed	G3	27.86	DECEASED	Sensitive		1-10 mm	0.77
TCGA-04-1648	TCGA-04-1648-01	13.54	Recurred/Progressed	G2	28.62	DECEASED	Sensitive		1-10 mm	3.31
TCGA-04-1649	TCGA-04-1649-01	54.93	Recurred/Progressed	G3	64.59	LIVING			1-10 mm	0.92
TCGA-04-1651	TCGA-04-1651-01	32.52	Recurred/Progressed	G3	36.2	DECEASED	Sensitive		1-10 mm	1
TCGA-04-1652	TCGA-04-1652-01	28.91	Recurred/Progressed	G2	31.83	DECEASED	Sensitive	Complete Response		0.33
TCGA-04-1654	TCGA-04-1654-01	26.55	Recurred/Progressed	G2	47.67	DECEASED	Sensitive		1-10 mm	4.7
TCGA-04-1655	TCGA-04-1655-01	26.91	Recurred/Progressed	G2	45.3	DECEASED	Sensitive		No Macroscopic disease	6.83
TCGA-09-0364	TCGA-09-0364-01	12.98	Recurred/Progressed	G3	29.14	DECEASED	Sensitive	Complete Response	11-20 mm	0.1
TCGA-09-0366	TCGA-09-0366-01	6.21	Recurred/Progressed	G3	57.69	DECEASED	Resistant	Stable Disease	1-10 mm	1.17
TCGA-09-0367	TCGA-09-0367-01		Recurred/Progressed	G3	17.94	DECEASED		Progressive Disease	1-10 mm	3.17
TCGA-09-0369	TCGA-09-0369-01	8.97	Recurred/Progressed	G3	35.51	DECEASED	Resistant	Complete Response	No Macroscopic disease
TCGA-09-1659	TCGA-09-1659-01		Recurred/Progressed	G3	9.95	DECEASED		Stable Disease	>20mm
TCGA-09-1661	TCGA-09-1661-01		Recurred/Progressed	G3	38.41	DECEASED		Stable Disease	1-10 mm	1.75
TCGA-09-1662	TCGA-09-1662-01	34.36	Recurred/Progressed	G3	89.26	DECEASED	Sensitive	Complete Response	1-10 mm	1.2
TCGA-09-1665	TCGA-09-1665-01	15.38	Recurred/Progressed	G2	41.56	DECEASED	Sensitive	Complete Response	No Macroscopic disease	7.47
TCGA-09-1666	TCGA-09-1666-01	15.77	Recurred/Progressed	G3	57.53	LIVING	Sensitive	Complete Response	No Macroscopic disease	1.92
TCGA-09-1667	TCGA-09-1667-01	15.11	Recurred/Progressed	G2	61.83	LIVING	Sensitive	Complete Response	No Macroscopic disease	23.3
TCGA-09-1668	TCGA-09-1668-01		Recurred/Progressed	G3	55.33	LIVING		Complete Response		4.75
TCGA-09-1669	TCGA-09-1669-01		Recurred/Progressed	G3	30.46	LIVING		Complete Response	No Macroscopic disease	3.19
TCGA-09-1670	TCGA-09-1670-01	17.97	Recurred/Progressed	G3	17.97	LIVING	Sensitive	Complete Response	No Macroscopic disease	0.38
TCGA-09-1673	TCGA-09-1673-01		Recurred/Progressed	G3	3.02	LIVING			>20mm	1.4
TCGA-09-1674	TCGA-09-1674-01		Recurred/Progressed	G3	8.54	LIVING		Complete Response	1-10 mm	34.85
TCGA-09-2044	TCGA-09-2044-01	6.11	DiseaseFree	G3	6.11	LIVING	Tooearly	Complete Response	No Macroscopic disease	0.4
TCGA-09-2045	TCGA-09-2045-01	20.73	Recurred/Progressed	G2	35.12	DECEASED	Sensitive	Stable Disease	1-10 mm	0.1
TCGA-09-2048	TCGA-09-2048-01		Recurred/Progressed	G3	4.5	DECEASED		Stable Disease	1-10 mm	5.2
TCGA-09-2049	TCGA-09-2049-01	31.28	Recurred/Progressed	G3	112.29	LIVING	Sensitive	Complete Response	>20mm
TCGA-09-2050	TCGA-09-2050-01	71.06	DiseaseFree	G2	71.06	LIVING	Sensitive	Complete Response	No Macroscopic disease	2.16
TCGA-09-2051	TCGA-09-2051-01	19.15	Recurred/Progressed	G3	63.05	LIVING	Sensitive	Complete Response	No Macroscopic disease	0.41
TCGA-09-2053	TCGA-09-2053-01	39.72	DiseaseFree	G3	39.72	LIVING	Sensitive	Complete Response	No Macroscopic disease	3.46
TCGA-09-2054	TCGA-09-2054-01		Recurred/Progressed	G3	20.89	DECEASED		Progressive Disease	1-10 mm	3.46
TCGA-09-2056	TCGA-09-2056-01	12.45	DiseaseFree	G3	12.45	LIVING	Sensitive	Complete Response	No Macroscopic disease	6.25
TCGA-10-0926	TCGA-10-0926-01	9.43	Recurred/Progressed	G3	25.89	DECEASED	Resistant	Complete Response	11-20 mm	3.05
TCGA-10-0927	TCGA-10-0927-01	32.89	Recurred/Progressed	G2	81.8	DECEASED	Sensitive	Complete Response	1-10 mm	5.06
TCGA-10-0928	TCGA-10-0928-01		Recurred/Progressed	G3	18.46	DECEASED			1-10 mm	8.28
TCGA-10-0930	TCGA-10-0930-01	22.34	Recurred/Progressed	G3	34.17	DECEASED	Sensitive	Complete Response	1-10 mm	2.55
TCGA-10-0931	TCGA-10-0931-01	9.86	Recurred/Progressed	G3	32.85	DECEASED	Resistant	Complete Response	1-10 mm	1.41
TCGA-10-0933	TCGA-10-0933-01	11.7	Recurred/Progressed	G3	14.65	DECEASED	Sensitive	Complete Response	No Macroscopic disease	0.5
TCGA-10-0934	TCGA-10-0934-01	3.61	Recurred/Progressed	G3	6.67	DECEASED	Resistant	Progressive Disease	1-10 mm	3.01
TCGA-10-0935	TCGA-10-0935-01		Recurred/Progressed	G3	35.38	DECEASED			1-10 mm
TCGA-10-0936	TCGA-10-0936-01		Recurred/Progressed	G3	36.89	DECEASED		Partial Response	>20mm	2.83
TCGA-10-0937	TCGA-10-0937-01	7.72	Recurred/Progressed	G3	19.97	DECEASED	Resistant	Complete Response	1-10 mm	9.82
TCGA-10-0938	TCGA-10-0938-01	11.89	Recurred/Progressed	G3	20.89	DECEASED	Resistant	Progressive Disease	>20mm	0.1
TCGA-13-0714	TCGA-13-0714-01	3.61	Recurred/Progressed	G3	6.21	DECEASED		Progressive Disease	1-10 mm	1.05
TCGA-13-0717	TCGA-13-0717-01	9.66	Recurred/Progressed	G3	24.57	DECEASED	Resistant	Complete Response	>20mm
TCGA-13-0720	TCGA-13-0720-01	9.59	Recurred/Progressed	G3	44.52	DECEASED	Resistant	Complete Response	1-10 mm	0.1
TCGA-13-0723	TCGA-13-0723-01	6.9	Recurred/Progressed	G3	39.56	DECEASED	Resistant	Progressive Disease	>20mm	0.1
TCGA-13-0724	TCGA-13-0724-01	2.73	Recurred/Progressed	G3	2.73	DECEASED	Resistant	Progressive Disease	1-10 mm	0.1
TCGA-13-0725	TCGA-13-0725-01	6.24	Recurred/Progressed	G3	12.39	DECEASED	Resistant	Complete Response	1-10 mm	7.81
TCGA-13-0726	TCGA-13-0726-01	12.88	Recurred/Progressed		31.14	DECEASED	Sensitive	Complete Response	1-10 mm	3.07
TCGA-13-0727	TCGA-13-0727-01	8.31	Recurred/Progressed	G3	15.18	DECEASED	Resistant	Complete Response	1-10 mm	0.1
TCGA-13-0730	TCGA-13-0730-01		Recurred/Progressed	G3	17.77	DECEASED			>20mm	6.41
TCGA-13-0751	TCGA-13-0751-01	21.45	Recurred/Progressed		55.13	DECEASED	Sensitive	Complete Response	1-10 mm	6.73
TCGA-13-0755	TCGA-13-0755-01	1.12	Recurred/Progressed	G3	2.46	DECEASED	Resistant	Progressive Disease	1-10 mm	1.49
TCGA-13-0757	TCGA-13-0757-01	9.63	Recurred/Progressed	G3	11.17	DECEASED	Resistant	Complete Response	1-10 mm	1.57
TCGA-13-0760	TCGA-13-0760-01			G3	11.53	DECEASED			No Macroscopic disease	1.32
TCGA-13-0761	TCGA-13-0761-01	13.9	Recurred/Progressed	G3	34.04	LIVING	Sensitive	Complete Response	No Macroscopic disease	1.53
TCGA-13-0762	TCGA-13-0762-01	32.23	DiseaseFree	G3	32.23	LIVING	Sensitive	Complete Response	No Macroscopic disease	0.51
TCGA-13-0764	TCGA-13-0764-01	8.94	Recurred/Progressed	G3	31.01	LIVING	Resistant	Partial Response	1-10 mm
TCGA-13-0765	TCGA-13-0765-01	21.95	Recurred/Progressed	G3	28.55	LIVING	Sensitive	Complete Response	1-10 mm	7.01
TCGA-13-0766	TCGA-13-0766-01	20.63	Recurred/Progressed	G3	21.39	LIVING	Sensitive	Complete Response	1-10 mm	4.95
TCGA-13-0768	TCGA-13-0768-01	8.41	DiseaseFree	G3	8.41	LIVING	Tooearly	Complete Response	1-10 mm	8.34
TCGA-13-0791	TCGA-13-0791-01	9.23	Recurred/Progressed	G3	38.9	LIVING	Resistant	Complete Response	No Macroscopic disease	0.45
TCGA-13-0792	TCGA-13-0792-01	26.81	Recurred/Progressed	G3	36.7	LIVING	Sensitive	Complete Response	No Macroscopic disease	12.9
TCGA-13-0793	TCGA-13-0793-01	11.53	Recurred/Progressed	G3	28.68	LIVING	Sensitive	Complete Response	1-10 mm	0.1
TCGA-13-0794	TCGA-13-0794-01	27.76	Recurred/Progressed	G3	30.32	LIVING	Sensitive	Complete Response	1-10 mm	2.94
TCGA-13-0795	TCGA-13-0795-01	10.68	Recurred/Progressed	G3	19.55	LIVING	Resistant	Complete Response	>20mm	6.09
TCGA-13-0797	TCGA-13-0797-01	8.71	DiseaseFree	G3	8.71	LIVING	Tooearly	Complete Response	1-10 mm	79.5
TCGA-13-0799	TCGA-13-0799-01	7.79	DiseaseFree	G3	7.79	LIVING	Tooearly	Complete Response	No Macroscopic disease	2.29
TCGA-13-0800	TCGA-13-0800-01	8.11	DiseaseFree	G3	8.11	LIVING	Tooearly	Complete Response	No Macroscopic disease	481.17
TCGA-13-0801	TCGA-13-0801-01	8.28	DiseaseFree	G3	8.28	LIVING	Tooearly	Complete Response	No Macroscopic disease	0.1
TCGA-13-0802	TCGA-13-0802-01	8.18	DiseaseFree	G3	8.18	LIVING	Tooearly	Complete Response	No Macroscopic disease	1.93
TCGA-13-0803	TCGA-13-0803-01	11.04	Recurred/Progressed	G3	43.79	DECEASED	Resistant	Complete Response	No Macroscopic disease	1.64
TCGA-13-0804	TCGA-13-0804-01	10.81	Recurred/Progressed	G3	35.25	DECEASED	Resistant	Complete Response	1-10 mm	0.1
TCGA-13-0805	TCGA-13-0805-01	5.78	Recurred/Progressed	G3	35.28	DECEASED	Resistant	Progressive Disease	1-10 mm	0.1
TCGA-13-0807	TCGA-13-0807-01			G3	13.6	DECEASED			>20mm
TCGA-13-0883	TCGA-13-0883-01	26.87	Recurred/Progressed	G3	68.86	DECEASED	Sensitive	Complete Response	1-10 mm	0.1
TCGA-13-0884	TCGA-13-0884-01	41.1	Recurred/Progressed	G3	107.1	DECEASED	Sensitive	Complete Response	1-10 mm	0.1
TCGA-13-0885	TCGA-13-0885-01	91.33	DiseaseFree	G3	91.33	LIVING	Sensitive	Complete Response	11-20 mm	5.23
TCGA-13-0886	TCGA-13-0886-01	74.22	DiseaseFree	G3	74.22	LIVING	Sensitive	Complete Response	1-10 mm	24.16
TCGA-13-0887	TCGA-13-0887-01	16.85	Recurred/Progressed	G3	66.59	DECEASED	Sensitive	Complete Response	1-10 mm	3.52
TCGA-13-0888	TCGA-13-0888-01	70.34	DiseaseFree	G3	70.34	LIVING	Sensitive	Partial Response	No Macroscopic disease	0.96
TCGA-13-0889	TCGA-13-0889-01	61.76	DiseaseFree		61.76	LIVING	Sensitive	Complete Response	1-10 mm	0.1
TCGA-13-0890	TCGA-13-0890-01	67.94	DiseaseFree	G3	67.94	LIVING	Sensitive	Complete Response	1-10 mm	5.29
TCGA-13-0891	TCGA-13-0891-01	25	Recurred/Progressed	G3	68.96	LIVING	Sensitive	Complete Response	No Macroscopic disease	0.99
TCGA-13-0893	TCGA-13-0893-01	15.15	Recurred/Progressed	G3	43.33	DECEASED	Resistant	Partial Response	11-20 mm	60.28
TCGA-13-0894	TCGA-13-0894-01	18.56	Recurred/Progressed	G3	49.58	DECEASED	Sensitive	Complete Response	1-10 mm	6.88
TCGA-13-0897	TCGA-13-0897-01	18.17	Recurred/Progressed	G3	57.43	LIVING	Sensitive	Complete Response	1-10 mm	4.53
TCGA-13-0899	TCGA-13-0899-01	17.97	Recurred/Progressed	G3	56.11	LIVING	Sensitive	Complete Response	1-10 mm	0.81
TCGA-13-0900	TCGA-13-0900-01	57.03	DiseaseFree	G3	57.03	LIVING	Sensitive	Complete Response		5.38
TCGA-13-0901	TCGA-13-0901-01	12.81	Recurred/Progressed	G3	19.35	LIVING	Sensitive	Complete Response	>20mm	2.8
TCGA-13-0903	TCGA-13-0903-01		Recurred/Progressed	G3	47.34	LIVING		Complete Response	No Macroscopic disease	83.82
TCGA-13-0904	TCGA-13-0904-01	10.81	Recurred/Progressed	G3	48.29	LIVING	Resistant	Partial Response	>20mm	3.84
TCGA-13-0905	TCGA-13-0905-01	47.8	DiseaseFree	G3	47.8	LIVING	Sensitive	Complete Response		15.42
TCGA-13-0906	TCGA-13-0906-01	44.91	DiseaseFree	G3	44.91	LIVING	Sensitive	Complete Response	1-10 mm	1.89
TCGA-13-0908	TCGA-13-0908-01	18.14	Recurred/Progressed	G3	44.81	LIVING	Sensitive	Complete Response	1-10 mm	29.92
TCGA-13-0910	TCGA-13-0910-01	37.06	DiseaseFree	G3	37.06	LIVING	Sensitive	Complete Response	1-10 mm	9.59
TCGA-13-0911	TCGA-13-0911-01	9.13	Recurred/Progressed	G3	27.66	LIVING	Resistant	Partial Response	1-10 mm	4.63
TCGA-13-0912	TCGA-13-0912-01	15.38	Recurred/Progressed	G3	34.04	LIVING	Sensitive	Complete Response	No Macroscopic disease	4.61
TCGA-13-0913	TCGA-13-0913-01	28.62	Recurred/Progressed	G3	29.96	LIVING	Sensitive	Complete Response	No Macroscopic disease	0.1
TCGA-13-0916	TCGA-13-0916-01	21.12	DiseaseFree	G3	21.12	LIVING	Sensitive	Complete Response	No Macroscopic disease	0.63
TCGA-13-0919	TCGA-13-0919-01	14.88	DiseaseFree	G3	14.88	LIVING	Sensitive	Complete Response	No Macroscopic disease	7.6
TCGA-13-0920	TCGA-13-0920-01	9.76	Recurred/Progressed	G3	13.8	LIVING	Resistant	Complete Response	1-10 mm	0.34
TCGA-13-0921	TCGA-13-0921-01	4.63	DiseaseFree	G3	4.63	LIVING	Tooearly	Complete Response	No Macroscopic disease	0.1
TCGA-13-0923	TCGA-13-0923-01	6.41	DiseaseFree	G3	6.41	LIVING	Tooearly	Complete Response	No Macroscopic disease	11.57
TCGA-13-0924	TCGA-13-0924-01	6.08	DiseaseFree	G3	6.08	LIVING	Tooearly	Complete Response	1-10 mm	13.81
TCGA-13-1403	TCGA-13-1403-01	10.87	DiseaseFree	G3	10.87	LIVING	Sensitive	Complete Response		16.47
TCGA-13-1404	TCGA-13-1404-01	6.6	DiseaseFree	G3	6.6	LIVING	Tooearly	Complete Response	1-10 mm	13.41
TCGA-13-1405	TCGA-13-1405-01	7.36	DiseaseFree	G3	7.36	LIVING	Tooearly	Complete Response	1-10 mm	1.04
TCGA-13-1407	TCGA-13-1407-01	6.05	DiseaseFree	G3	6.05	LIVING	Tooearly	Complete Response		2.87
TCGA-13-1408	TCGA-13-1408-01		Recurred/Progressed	G3	5.91	LIVING		Partial Response	>20mm	0.1
TCGA-13-1409	TCGA-13-1409-01		Recurred/Progressed	G3	6.83	LIVING			1-10 mm	0.25
TCGA-13-1410	TCGA-13-1410-01	4.7	DiseaseFree		4.7	LIVING	Tooearly	Complete Response		1.59
TCGA-13-1411	TCGA-13-1411-01		Recurred/Progressed	G3	4.21	LIVING		Partial Response	>20mm	6.75
TCGA-13-1412	TCGA-13-1412-01	5.32	DiseaseFree	G3	5.32	LIVING	Tooearly	Complete Response	1-10 mm	4.79
TCGA-13-1477	TCGA-13-1477-01	7.69	Recurred/Progressed	G2	54.57	DECEASED	Resistant	Progressive Disease	1-10 mm	0.1
TCGA-13-1481	TCGA-13-1481-01	87	DiseaseFree	G2	87	DECEASED	Sensitive	Complete Response	1-10 mm	16.4
TCGA-13-1482	TCGA-13-1482-01	19.78	Recurred/Progressed	G2	61.67	DECEASED	Sensitive	Partial Response	>20mm	0.1
TCGA-13-1483	TCGA-13-1483-01	9.72	Recurred/Progressed	G3	29.37	DECEASED	Resistant	Partial Response	>20mm	11.11
TCGA-13-1484	TCGA-13-1484-01	16.3	Recurred/Progressed	G3	97.97	LIVING	Sensitive	Complete Response		4.27
TCGA-13-1485	TCGA-13-1485-01	5.59	Recurred/Progressed	G2	20.66	DECEASED	Resistant	Partial Response	1-10 mm	0.1
TCGA-13-1487	TCGA-13-1487-01	13.54	Recurred/Progressed		22.37	DECEASED	Sensitive	Complete Response		2.9
TCGA-13-1488	TCGA-13-1488-01	11.53	Recurred/Progressed	G3	70.77	DECEASED	Sensitive	Complete Response	11-20 mm	0.77
TCGA-13-1489	TCGA-13-1489-01	26.48	Recurred/Progressed	G2	82.82	LIVING	Sensitive	Complete Response		6.4
TCGA-13-1491	TCGA-13-1491-01	16.69	Recurred/Progressed	G3	52.4	DECEASED	Sensitive	Partial Response		0.1
TCGA-13-1492	TCGA-13-1492-01	73.49	DiseaseFree	G3	73.49	LIVING	Sensitive	Complete Response		1.02
TCGA-13-1494	TCGA-13-1494-01	22.77	Recurred/Progressed	G3	38.14	LIVING	Sensitive	Complete Response		0.1
TCGA-13-1495	TCGA-13-1495-01	32.1	Recurred/Progressed	G2	49.18	LIVING	Sensitive	Complete Response	1-10 mm	0.1
TCGA-13-1496	TCGA-13-1496-01			G3	4.24	DECEASED			>20mm	44.39
TCGA-13-1497	TCGA-13-1497-01	26.71	Recurred/Progressed	G3	54.27	LIVING	Sensitive	Complete Response		2.11
TCGA-13-1498	TCGA-13-1498-01	17.51	Recurred/Progressed	G3	37.58	LIVING	Sensitive	Partial Response	>20mm	0.89
TCGA-13-1499	TCGA-13-1499-01	19.12	Recurred/Progressed	G3	38.34	LIVING	Sensitive	Complete Response		9.87
TCGA-13-1500	TCGA-13-1500-01	8.31	Recurred/Progressed	G3	13.96	DECEASED	Resistant	Partial Response	11-20 mm	4.24
TCGA-13-1501	TCGA-13-1501-01	12.88	Recurred/Progressed	G3	32.82	LIVING	Sensitive	Partial Response	>20mm	13.18
TCGA-13-1504	TCGA-13-1504-01	16.56	DiseaseFree	G3	16.56	LIVING	Sensitive	Complete Response		0.1
TCGA-13-1505	TCGA-13-1505-01	4.21	DiseaseFree	G3	4.21	LIVING	Tooearly	Complete Response	1-10 mm	5.57
TCGA-13-1506	TCGA-13-1506-01	4.4	DiseaseFree	G3	4.4	LIVING	Tooearly	Complete Response		18.02
TCGA-13-1507	TCGA-13-1507-01	4.76	DiseaseFree	G3	4.76	LIVING	Tooearly	Complete Response	1-10 mm	0.1
TCGA-13-1509	TCGA-13-1509-01	4.14	DiseaseFree	G3	4.14	LIVING	Tooearly	Complete Response	1-10 mm	21.01
TCGA-13-1510	TCGA-13-1510-01	2.56	DiseaseFree	G3	2.56	LIVING	Tooearly		No Macroscopic disease	2.02
TCGA-13-1511	TCGA-13-1511-01		Recurred/Progressed	G3	3.88	LIVING		Partial Response	>20mm	0.64
TCGA-13-1512	TCGA-13-1512-01	3.09	DiseaseFree	G3	3.09	LIVING	Tooearly		No Macroscopic disease	1.47
TCGA-13-2060	TCGA-13-2060-01	8.57	DiseaseFree	G3	8.57	LIVING	Tooearly	Complete Response	1-10 mm	1.04
TCGA-20-0987	TCGA-20-0987-01	14.52	Recurred/Progressed	G3	23.03	DECEASED			1-10 mm	0.1
TCGA-20-0990	TCGA-20-0990-01	28.58	Recurred/Progressed	G3	25.92	LIVING	Sensitive			1.74
TCGA-20-0991	TCGA-20-0991-01	26.18	DiseaseFree	G3	26.18	LIVING		Complete Response	No Macroscopic disease	12.68
TCGA-20-1682	TCGA-20-1682-01	27.47	DiseaseFree		27.47	LIVING	Sensitive	Complete Response	11-20 mm	1.33
TCGA-20-1683	TCGA-20-1683-01	20.3	Recurred/Progressed	G3	25.36	LIVING	Sensitive	Stable Disease	No Macroscopic disease	0.1
TCGA-20-1684	TCGA-20-1684-01	19.05	DiseaseFree	G3	19.05	LIVING	Sensitive	Complete Response	1-10 mm	5.06
TCGA-20-1685	TCGA-20-1685-01	16.66	DiseaseFree	G3	16.66	LIVING	Sensitive	Complete Response	1-10 mm	0.1
TCGA-20-1686	TCGA-20-1686-01	2.92	DiseaseFree	G3	2.92	LIVING	Tooearly	Complete Response	No Macroscopic disease	2.62
TCGA-20-1687	TCGA-20-1687-01	2.66	DiseaseFree	G3	2.66	LIVING	Tooearly	Complete Response	No Macroscopic disease	1.29
TCGA-23-1021	TCGA-23-1021-01		Recurred/Progressed	G3	47.51	DECEASED		Partial Response	>20mm	3.85
TCGA-23-1022	TCGA-23-1022-01	14.78	Recurred/Progressed	G3	49.64	DECEASED	Sensitive	Complete Response	1-10 mm	0.1
TCGA-23-1023	TCGA-23-1023-01	16.1	Recurred/Progressed	G3	40.51	LIVING	Sensitive	Complete Response	1-10 mm	0.57
TCGA-23-1024	TCGA-23-1024-01	15.38	DiseaseFree	G3	15.38	LIVING	Tooearly	Complete Response	1-10 mm	3.58
TCGA-23-1026	TCGA-23-1026-01	26.18	Recurred/Progressed	G3	26.81	LIVING	Sensitive	Complete Response	1-10 mm	1.14
TCGA-23-1027	TCGA-23-1027-01	3.75	Recurred/Progressed	G3	32.03	DECEASED	Resistant	Progressive Disease	1-10 mm	0.1
TCGA-23-1028	TCGA-23-1028-01	4.37	Recurred/Progressed	G3	49.38	LIVING	Resistant	Complete Response	1-10 mm	0.82
TCGA-23-1029	TCGA-23-1029-01	8.8	DiseaseFree	G3	8.8	LIVING	Sensitive	Complete Response	1-10 mm	5.49
TCGA-23-1030	TCGA-23-1030-01	17.84	Recurred/Progressed	G3	29.08	LIVING	Sensitive	Complete Response	1-10 mm	2.04
TCGA-23-1031	TCGA-23-1031-01		Recurred/Progressed	G3	18.86	DECEASED		Partial Response	1-10 mm
TCGA-23-1032	TCGA-23-1032-01		Recurred/Progressed	G3	2.76	DECEASED			1-10 mm	38.23
TCGA-23-1107	TCGA-23-1107-01		Recurred/Progressed	G3	0.3	DECEASED			>20mm	0.58
TCGA-23-1109	TCGA-23-1109-01	32.43	Recurred/Progressed	G3	51.32	DECEASED		Partial Response	1-10 mm	0.1
TCGA-23-1110	TCGA-23-1110-01	10.71	Recurred/Progressed	G3	54.47	LIVING	Sensitive	Complete Response	No Macroscopic disease	0.1
TCGA-23-1111	TCGA-23-1111-01	3.22	DiseaseFree	G3	3.22	LIVING	Tooearly		>20mm	0.1
TCGA-23-1113	TCGA-23-1113-01		Recurred/Progressed	G3	31.18	DECEASED		Partial Response	1-10 mm	0.1
TCGA-23-1114	TCGA-23-1114-01	20.83	Recurred/Progressed	G3	68.63	DECEASED	Sensitive	Complete Response	No Macroscopic disease	0.1
TCGA-23-1116	TCGA-23-1116-01	4.57	DiseaseFree	G3	4.57	LIVING	Tooearly		>20mm
TCGA-23-1117	TCGA-23-1117-01	13.73	Recurred/Progressed	G3	33.28	DECEASED	Resistant	Complete Response	1-10 mm
TCGA-23-1118	TCGA-23-1118-01	85.94	DiseaseFree	G3	85.94	LIVING	Sensitive	Complete Response	>20mm	0.77
TCGA-23-1119	TCGA-23-1119-01	110.98	Recurred/Progressed	G3	129.87	LIVING	Sensitive	Complete Response	1-10 mm	9.22
TCGA-23-1120	TCGA-23-1120-01	4.27	DiseaseFree	G3	4.27	LIVING	Tooearly		1-10 mm	0.1
TCGA-23-1121	TCGA-23-1121-01	6.37	DiseaseFree	G3	6.37	LIVING	Tooearly		>20mm	0.1
TCGA-23-1122	TCGA-23-1122-01	14.69	Recurred/Progressed	G3	39.06	DECEASED	Sensitive	Complete Response	1-10 mm	1.13
TCGA-23-1123	TCGA-23-1123-01		Recurred/Progressed	G3	33.44	DECEASED		Progressive Disease	11-20 mm	13.23
TCGA-23-1124	TCGA-23-1124-01	21.06	Recurred/Progressed	G3	58.08	DECEASED	Sensitive	Complete Response	No Macroscopic disease	0.1
TCGA-23-1809	TCGA-23-1809-01	0.53	DiseaseFree	G3	0.53	LIVING	Tooearly		1-10 mm	0.1
TCGA-23-2072	TCGA-23-2072-01	15.64	Recurred/Progressed	G3	24.94	DECEASED	Sensitive	Complete Response	>20mm	0.99
TCGA-23-2077	TCGA-23-2077-01	40.48	Recurred/Progressed	G3	115.81	LIVING	Sensitive	Complete Response	No Macroscopic disease	1.39
TCGA-23-2078	TCGA-23-2078-01	87.42	DiseaseFree	G3	87.42	LIVING	Sensitive	Complete Response	No Macroscopic disease	1.5
TCGA-23-2079	TCGA-23-2079-01	9.3	Recurred/Progressed	G3	91.6	LIVING	Resistant	Complete Response	No Macroscopic disease	1.03
TCGA-23-2081	TCGA-23-2081-01		Recurred/Progressed	G3	76.94	DECEASED		Progressive Disease	1-10 mm	0.1
TCGA-23-2084	TCGA-23-2084-01	20.34	Recurred/Progressed	G3	49.81	DECEASED	Sensitive	Complete Response	No Macroscopic disease	6.95
TCGA-24-0966	TCGA-24-0966-01		Recurred/Progressed	G3	7.62	LIVING		Stable Disease	>20mm	2.54
TCGA-24-0968	TCGA-24-0968-01		Recurred/Progressed	G3	19.61	DECEASED	Sensitive	Partial Response	1-10 mm	0.1
TCGA-24-0970	TCGA-24-0970-01	9.2	Recurred/Progressed	G3	11.63	DECEASED	Resistant	Partial Response	>20mm	1.66
TCGA-24-0975	TCGA-24-0975-01		Recurred/Progressed	G3	21.78	DECEASED		Partial Response	1-10 mm	8.14
TCGA-24-0979	TCGA-24-0979-01	14.06	Recurred/Progressed	G3	41.53	DECEASED	Sensitive	Complete Response	>20mm	0.1
TCGA-24-0980	TCGA-24-0980-01	4.76	Recurred/Progressed	G3	7.65	DECEASED	Resistant	Progressive Disease	>20mm
TCGA-24-0982	TCGA-24-0982-01	4.99	Recurred/Progressed	G3	22.31	DECEASED	Resistant	Complete Response	1-10 mm	7.9
TCGA-24-1103	TCGA-24-1103-01	22.24	Recurred/Progressed	G3	54.04	DECEASED	Sensitive	Complete Response	1-10 mm	12.64
TCGA-24-1104	TCGA-24-1104-01	31.47	Recurred/Progressed	G3	63.51	DECEASED	Sensitive	Complete Response	>20mm	2.18
TCGA-24-1105	TCGA-24-1105-01	15.44	Recurred/Progressed	G3	47.37	DECEASED	Sensitive	Complete Response	1-10 mm	1.25
TCGA-24-1413	TCGA-24-1413-01	6.31	DiseaseFree	G3	6.31	LIVING	Tooearly	Complete Response	1-10 mm	18.95
TCGA-24-1416	TCGA-24-1416-01	6.37	DiseaseFree	G3	6.37	LIVING	Tooearly	Complete Response	1-10 mm	1.51
TCGA-24-1417	TCGA-24-1417-01	7.82	DiseaseFree	G3	7.82	LIVING	Tooearly	Complete Response	1-10 mm	7.97
TCGA-24-1418	TCGA-24-1418-01	7.98	DiseaseFree	G3	7.98	LIVING	Tooearly	Complete Response	>20mm	1.17
TCGA-24-1419	TCGA-24-1419-01	7.85	DiseaseFree	G3	7.85	LIVING	Tooearly	Complete Response	11-20 mm	0.68
TCGA-24-1422	TCGA-24-1422-01			G3	0.76	DECEASED			1-10 mm	2.69
TCGA-24-1423	TCGA-24-1423-01	6.24	DiseaseFree	G3	6.24	LIVING	Tooearly	Complete Response	1-10 mm	4.93
TCGA-24-1424	TCGA-24-1424-01	6.01	DiseaseFree	G3	6.01	LIVING	Tooearly	Complete Response	1-10 mm	14.9
TCGA-24-1425	TCGA-24-1425-01	5.95	DiseaseFree	G3	5.95	LIVING	Tooearly	Complete Response	1-10 mm	11.86
TCGA-24-1426	TCGA-24-1426-01	5.36	DiseaseFree	G3	5.36	LIVING	Tooearly	Complete Response	1-10 mm	5.17
TCGA-24-1427	TCGA-24-1427-01		Recurred/Progressed	G3	4.8	LIVING		Partial Response	>20mm	6.86
TCGA-24-1428	TCGA-24-1428-01	14.72	Recurred/Progressed	G3	17.35	LIVING			1-10 mm	0.1
TCGA-24-1430	TCGA-24-1430-01	14.72	Recurred/Progressed	G3	28.32	DECEASED	Sensitive	Complete Response	>20mm	0.35
TCGA-24-1431	TCGA-24-1431-01	6.54	Recurred/Progressed	G3	19.15	DECEASED	Resistant		1-10 mm	0.1
TCGA-24-1434	TCGA-24-1434-01	11.07	Recurred/Progressed	G3	18.66	DECEASED	Resistant	Partial Response	1-10 mm	0.53
TCGA-24-1435	TCGA-24-1435-01	16.59	Recurred/Progressed	G3	43.5	DECEASED	Sensitive	Complete Response	1-10 mm	17.64
TCGA-24-1436	TCGA-24-1436-01		Recurred/Progressed	G3	8.54	DECEASED		Partial Response	1-10 mm	14.61
TCGA-24-1463	TCGA-24-1463-01	31.9	Recurred/Progressed	G3	72.87	DECEASED	Sensitive	Complete Response	>20mm	52.3
TCGA-24-1464	TCGA-24-1464-01	10.61	Recurred/Progressed	G3	12.45	DECEASED	Resistant		>20mm	22.62
TCGA-24-1466	TCGA-24-1466-01	16.13	Recurred/Progressed	G3	45.11	DECEASED	Sensitive	Complete Response	1-10 mm	124.62
TCGA-24-1467	TCGA-24-1467-01	41.13	Recurred/Progressed	G3	105.92	DECEASED	Sensitive	Complete Response	1-10 mm	9.78
TCGA-24-1469	TCGA-24-1469-01	9.1	DiseaseFree	G3	9.1	LIVING	Tooearly	Complete Response	1-10 mm	0.1
TCGA-24-1470	TCGA-24-1470-01	3.42	DiseaseFree	G3	3.42	LIVING	Tooearly	Complete Response	1-10 mm	2.15
TCGA-24-1471	TCGA-24-1471-01	1.18	DiseaseFree	G3	1.18	LIVING			>20mm	0.44
TCGA-24-1474	TCGA-24-1474-01	10.87	Recurred/Progressed	G3	22.18	DECEASED	Sensitive	Partial Response	1-10 mm	10.36
TCGA-24-1544	TCGA-24-1544-01	21.12	Recurred/Progressed	G3	26.94	DECEASED	Sensitive	Partial Response	1-10 mm	0.1
TCGA-24-1545	TCGA-24-1545-01	28.29	Recurred/Progressed	G3	57.33	DECEASED	Sensitive	Complete Response	>20mm	0.1
TCGA-24-1546	TCGA-24-1546-01			G3	64.23	DECEASED			1-10 mm	0.1
TCGA-24-1548	TCGA-24-1548-01	6.8	Recurred/Progressed	G3	16.2	DECEASED	Resistant	Complete Response	1-10 mm	4.2
TCGA-24-1549	TCGA-24-1549-01	34.23	Recurred/Progressed	G3	56.54	DECEASED		Complete Response		0.1
TCGA-24-1550	TCGA-24-1550-01	29.31	Recurred/Progressed	G3	41.03	DECEASED	Sensitive	Complete Response	1-10 mm	0.1
TCGA-24-1551	TCGA-24-1551-01	25.1	Recurred/Progressed	G3	51.88	DECEASED	Sensitive	Complete Response	1-10 mm	0.43
TCGA-24-1552	TCGA-24-1552-01	13.24	Recurred/Progressed	G3	41.36	DECEASED	Resistant	Complete Response	1-10 mm	0.48
TCGA-24-1553	TCGA-24-1553-01	18.17	Recurred/Progressed	G3	58.05	DECEASED	Sensitive	Complete Response	1-10 mm	5.04
TCGA-24-1555	TCGA-24-1555-01	51.81	Recurred/Progressed	G3	88.44	DECEASED		Complete Response		13.04
TCGA-24-1556	TCGA-24-1556-01	18.04	Recurred/Progressed	G3	70.57	DECEASED		Complete Response	1-10 mm	5.12
TCGA-24-1557	TCGA-24-1557-01	14.69	Recurred/Progressed	G3	39.85	DECEASED	Resistant	Partial Response	>20mm	2.53
TCGA-24-1558	TCGA-24-1558-01	8.97	Recurred/Progressed	G3	19.51	DECEASED	Resistant	Partial Response	1-10 mm	7.93
TCGA-24-1560	TCGA-24-1560-01	4.7	Recurred/Progressed	G3	44.06	DECEASED	Resistant	Complete Response	1-10 mm	2.14
TCGA-24-1562	TCGA-24-1562-01	7.49	Recurred/Progressed	G3	45.47	DECEASED	Resistant	Complete Response	1-10 mm	0.46
TCGA-24-1563	TCGA-24-1563-01	13.01	Recurred/Progressed	G3	47.67	DECEASED	Sensitive	Complete Response	1-10 mm	0.37
TCGA-24-1564	TCGA-24-1564-01	7.26	Recurred/Progressed	G3	25.86	DECEASED	Resistant	Complete Response	1-10 mm	22.2
TCGA-24-1565	TCGA-24-1565-01	4.76	Recurred/Progressed	G3	10.25	DECEASED	Resistant	Partial Response	1-10 mm	0.1
TCGA-24-1567	TCGA-24-1567-01	11.01	Recurred/Progressed	G3	17.22	DECEASED	Resistant		1-10 mm	6.51
TCGA-24-1603	TCGA-24-1603-01	32.59	Recurred/Progressed	G3	90.08	DECEASED		Complete Response		0.1
TCGA-24-1604	TCGA-24-1604-01		Recurred/Progressed	G3	88.28	DECEASED		Complete Response		5.45
TCGA-24-1614	TCGA-24-1614-01	21.16	Recurred/Progressed	G3	48.29	DECEASED	Sensitive	Complete Response	1-10 mm	0.1
TCGA-24-1616	TCGA-24-1616-01	13.31	Recurred/Progressed	G3	38.21	DECEASED	Sensitive	Complete Response	1-10 mm	7.15
TCGA-24-1842	TCGA-24-1842-01	8.31	DiseaseFree	G3	8.31	LIVING	Tooearly	Complete Response	1-10 mm	2
TCGA-24-1843	TCGA-24-1843-01	3.48	DiseaseFree	G3	3.48	LIVING	Tooearly	Complete Response	1-10 mm	0.77
TCGA-24-1844	TCGA-24-1844-01	3.71	DiseaseFree	G3	3.71	LIVING	Tooearly		1-10 mm	0.77
TCGA-24-1845	TCGA-24-1845-01	3.81	DiseaseFree	G3	3.81	LIVING	Tooearly		1-10 mm	0.1
TCGA-24-1846	TCGA-24-1846-01	4.37	DiseaseFree	G3	4.37	LIVING	Tooearly		1-10 mm	7.28
TCGA-24-1847	TCGA-24-1847-01	11.27	DiseaseFree	G3	11.27	LIVING	Tooearly	Complete Response	1-10 mm	15.83
TCGA-24-1849	TCGA-24-1849-01	5.75	DiseaseFree	G3	5.75	LIVING	Tooearly	Complete Response	1-10 mm	1.48
TCGA-24-1850	TCGA-24-1850-01	5.49	DiseaseFree	G3	5.49	LIVING	Tooearly	Complete Response	1-10 mm	6.81
TCGA-24-1920	TCGA-24-1920-01	9.79	DiseaseFree	G3	9.79	LIVING	Tooearly	Complete Response	1-10 mm	3.99
TCGA-24-1923	TCGA-24-1923-01	11.27	Recurred/Progressed	G3	22.64	DECEASED	Resistant	Complete Response	1-10 mm	0.75
TCGA-24-1924	TCGA-24-1924-01	10.51	Recurred/Progressed	G3	30.19	DECEASED	Resistant	Complete Response	1-10 mm	1.3
TCGA-24-1928	TCGA-24-1928-01	2.3	Recurred/Progressed	G3	11.04	DECEASED	Resistant	Progressive Disease	11-20 mm	0.38
TCGA-24-1930	TCGA-24-1930-01	17.84	Recurred/Progressed	G3	81.05	DECEASED	Sensitive	Complete Response	1-10 mm	3.47
TCGA-24-2019	TCGA-24-2019-01	4.86	DiseaseFree	G3	4.86	LIVING			1-10 mm	2.99
TCGA-24-2020	TCGA-24-2020-01	23.75	Recurred/Progressed	G3	151.88	DECEASED		Complete Response	1-10 mm	0.38
TCGA-24-2023	TCGA-24-2023-01	35.12	Recurred/Progressed	G3	44.81	DECEASED		Complete Response	1-10 mm	0.1
TCGA-24-2024	TCGA-24-2024-01	13.83	Recurred/Progressed	G3	58.12	DECEASED	Sensitive	Complete Response	1-10 mm	0.1
TCGA-24-2026	TCGA-24-2026-01			G3	34.79	DECEASED			>20mm	0.29
TCGA-24-2027	TCGA-24-2027-01	20.27	Recurred/Progressed	G3	109.6	DECEASED	Sensitive	Complete Response	>20mm	17.05
TCGA-24-2029	TCGA-24-2029-01	17.61	Recurred/Progressed	G3	14.42	DECEASED	Sensitive	Complete Response	>20mm	2.59
TCGA-24-2030	TCGA-24-2030-01	21.22	Recurred/Progressed	G3	55.88	DECEASED	Sensitive	Complete Response	>20mm	2.82
TCGA-24-2033	TCGA-24-2033-01	11.53	Recurred/Progressed	G3	18.46	DECEASED	Resistant	Partial Response	>20mm	0.39
TCGA-24-2035	TCGA-24-2035-01	9.43	Recurred/Progressed	G3	28.16	DECEASED		Partial Response	1-10 mm	1.16
TCGA-24-2036	TCGA-24-2036-01	30.03	Recurred/Progressed	G3	63.97	DECEASED	Sensitive	Complete Response	No Macroscopic disease	0.1
TCGA-24-2038	TCGA-24-2038-01	38.41	Recurred/Progressed		44.45	DECEASED		Complete Response	1-10 mm	0.1
TCGA-24-2254	TCGA-24-2254-01	19.91	Recurred/Progressed	G3	57.03	DECEASED	Sensitive	Complete Response	1-10 mm	1.65
TCGA-24-2260	TCGA-24-2260-01	21.91	Recurred/Progressed	G3	36.14	DECEASED	Sensitive	Complete Response	1-10 mm	0.1
TCGA-24-2261	TCGA-24-2261-01		Recurred/Progressed	G3	0.79	DECEASED			11-20 mm	1.46
TCGA-24-2262	TCGA-24-2262-01		Recurred/Progressed	G3	0.36	DECEASED			1-10 mm	2.85
TCGA-24-2267	TCGA-24-2267-01	16.82	Recurred/Progressed	G3	47.51	DECEASED		Complete Response	No Macroscopic disease	4.53
TCGA-24-2271	TCGA-24-2271-01	27.17	Recurred/Progressed	G3	31.6	DECEASED			>20mm	21.27
TCGA-24-2280	TCGA-24-2280-01	17.54	Recurred/Progressed	G3	70.4	LIVING	Sensitive	Complete Response	1-10 mm	1.85
TCGA-24-2281	TCGA-24-2281-01	44.55	DiseaseFree	G3	44.55	LIVING		Complete Response	1-10 mm	1.49
TCGA-24-2288	TCGA-24-2288-01		Recurred/Progressed	G3	0.82	DECEASED			>20mm	6.3
TCGA-24-2289	TCGA-24-2289-01	18.66	Recurred/Progressed	G3	67.32	DECEASED	Sensitive	Complete Response	>20mm	1.26
TCGA-24-2290	TCGA-24-2290-01	10.64	Recurred/Progressed	G3	36.2	DECEASED	Sensitive	Complete Response	1-10 mm	0.1
TCGA-24-2293	TCGA-24-2293-01			G3	16.62	DECEASED		Progressive Disease	>20mm	5.97
TCGA-24-2297	TCGA-24-2297-01			G3	55.82	DECEASED		Complete Response	>20mm	0.1
TCGA-24-2298	TCGA-24-2298-01	15.41	Recurred/Progressed	G3	53.22	DECEASED		Complete Response	>20mm	27.31
TCGA-25-1312	TCGA-25-1312-01			G3	1.02	DECEASED			1-10 mm	0.1
TCGA-25-1313	TCGA-25-1313-01	12.94	Recurred/Progressed	G3	26.91	DECEASED	Sensitive	Complete Response	1-10 mm	3.77
TCGA-25-1314	TCGA-25-1314-01	8.97	Recurred/Progressed	G3	32.95	DECEASED		Partial Response	1-10 mm	1.03
TCGA-25-1315	TCGA-25-1315-01	5.03	Recurred/Progressed	G3	52.01	DECEASED	Resistant	Partial Response	1-10 mm	30.69
TCGA-25-1316	TCGA-25-1316-01	9.07	Recurred/Progressed	G3	42.02	DECEASED	Resistant	Progressive Disease	1-10 mm	0.1
TCGA-25-1317	TCGA-25-1317-01			G3	2.23	DECEASED				7.1
TCGA-25-1318	TCGA-25-1318-01	6.08	Recurred/Progressed	G3	34.96	DECEASED	Resistant	Partial Response	1-10 mm	3.27
TCGA-25-1319	TCGA-25-1319-01	23.98	Recurred/Progressed	G3	64.95	DECEASED			11-20 mm	5.65
TCGA-25-1320	TCGA-25-1320-01	13.9	Recurred/Progressed	G3	37.91	DECEASED	Sensitive	Progressive Disease	1-10 mm	0.48
TCGA-25-1321	TCGA-25-1321-01	14.88	Recurred/Progressed	G3	33.94	DECEASED	Sensitive	Complete Response	No Macroscopic disease	5.92
TCGA-25-1322	TCGA-25-1322-01		Recurred/Progressed	G3	2.99	DECEASED			>20mm	8.51
TCGA-25-1323	TCGA-25-1323-01	11.99	Recurred/Progressed	G3	12.98	DECEASED	Sensitive	Complete Response	1-10 mm	0.1
TCGA-25-1324	TCGA-25-1324-01			G3	34	DECEASED			1-10 mm	0.38
TCGA-25-1325	TCGA-25-1325-01			G3	32.06	DECEASED			>20mm	24.69
TCGA-25-1326	TCGA-25-1326-01	12.98	Recurred/Progressed	G3	41	DECEASED	Sensitive	Partial Response	1-10 mm	8.6
TCGA-25-1328	TCGA-25-1328-01	8.02	Recurred/Progressed	G3	66	DECEASED	Resistant	Partial Response	1-10 mm	0.1
TCGA-25-1329	TCGA-25-1329-01			G3	15.01	DECEASED			11-20 mm	0.1
TCGA-25-1623	TCGA-25-1623-01	11.24	Recurred/Progressed	G3	18.56	DECEASED	Sensitive	Complete Response	No Macroscopic disease	56.82
TCGA-25-1625	TCGA-25-1625-01	17.28	Recurred/Progressed	G3	27.6	DECEASED		Stable Disease	1-10 mm	10.5
TCGA-25-1626	TCGA-25-1626-01	10.45	Recurred/Progressed	G3	16.99	DECEASED	Resistant	Partial Response	>20mm	10.45
TCGA-25-1627	TCGA-25-1627-01			G3	12.94	DECEASED			1-10 mm	2.26
TCGA-25-1628	TCGA-25-1628-01	9.4	Recurred/Progressed	G3	20.57	DECEASED	Resistant	Stable Disease	1-10 mm	1.82
TCGA-25-1630	TCGA-25-1630-01			G3	38.18	DECEASED		Complete Response	1-10 mm	0.1
TCGA-25-1631	TCGA-25-1631-01	0.3	DiseaseFree	G3	0.3	DECEASED			1-10 mm	0.1
TCGA-25-1632	TCGA-25-1632-01	17.64	Recurred/Progressed	G3	59.1	DECEASED	Sensitive	Complete Response	1-10 mm	0.7
TCGA-25-1633	TCGA-25-1633-01	20.24	Recurred/Progressed	G3	62.13	DECEASED	Sensitive	Complete Response	1-10 mm	1.97
TCGA-25-1634	TCGA-25-1634-01	12.48	Recurred/Progressed	G3	35.84	DECEASED	Resistant	Complete Response	No Macroscopic disease	0.66
TCGA-25-1635	TCGA-25-1635-01	20.17	Recurred/Progressed	G3	52.01	DECEASED	Sensitive	Complete Response	1-10 mm	0.1
TCGA-25-1870	TCGA-25-1870-01	7.95	Recurred/Progressed	G3	14.92	DECEASED		Partial Response	11-20 mm	0.1
TCGA-25-1871	TCGA-25-1871-01	7.56	Recurred/Progressed	G3	24.97	DECEASED		Progressive Disease	11-20 mm	2.85
TCGA-25-1877	TCGA-25-1877-01	18.04	Recurred/Progressed	G3	23.98	DECEASED		Complete Response	1-10 mm	0.41
TCGA-25-1878	TCGA-25-1878-01	31.9	Recurred/Progressed	G3	84.99	DECEASED		Complete Response	1-10 mm	4.14
TCGA-25-2042	TCGA-25-2042-01		Recurred/Progressed	G3	13.01	DECEASED		Progressive Disease	>20mm	3.05
TCGA-25-2391	TCGA-25-2391-01	49.02	DiseaseFree	G3	49.02	DECEASED	Sensitive	Complete Response	>20mm	0.54
TCGA-25-2392	TCGA-25-2392-01			G3	1.02	DECEASED			11-20 mm	25.4
TCGA-25-2393	TCGA-25-2393-01	10.02	Recurred/Progressed	G3	38.01	DECEASED	Resistant	Partial Response	11-20 mm	38.45
TCGA-25-2396	TCGA-25-2396-01			G3	3.02	DECEASED			No Macroscopic disease	6.4
TCGA-25-2397	TCGA-25-2397-01			G3	11.99	DECEASED			No Macroscopic disease	15.13
TCGA-25-2398	TCGA-25-2398-01	18.96	Recurred/Progressed	G3	44.98	DECEASED	Sensitive	Complete Response	1-10 mm	0.86
TCGA-25-2399	TCGA-25-2399-01	7.98	Recurred/Progressed	G3	19.97	DECEASED	Resistant	Partial Response	>20mm	11.83
TCGA-25-2400	TCGA-25-2400-01	18.96	Recurred/Progressed	G3	41.99	DECEASED	Sensitive	Complete Response	No Macroscopic disease	4.12
TCGA-25-2401	TCGA-25-2401-01			G3	2.96	DECEASED			1-10 mm	46.06
TCGA-25-2404	TCGA-25-2404-01	13.96	Recurred/Progressed	G3	28.98	DECEASED	Sensitive	Complete Response	No Macroscopic disease	17.31
TCGA-25-2408	TCGA-25-2408-01	10.94	Recurred/Progressed	G2	30.95	DECEASED		Partial Response	1-10 mm	0.27
TCGA-25-2409	TCGA-25-2409-01	9.95	Recurred/Progressed	G3	26.94	DECEASED	Resistant	Complete Response	1-10 mm	15.59
TCGA-29-1688	TCGA-29-1688-01	6.01	Recurred/Progressed	G2	78.82	DECEASED		Stable Disease		0.1
TCGA-29-1690	TCGA-29-1690-01		Recurred/Progressed	G2	47.57	DECEASED			11-20 mm	8.47
TCGA-29-1691	TCGA-29-1691-01	20.14	Recurred/Progressed	G2	48.29	DECEASED	Sensitive	Complete Response	1-10 mm	5.84
TCGA-29-1693	TCGA-29-1693-01	22.8	Recurred/Progressed	G3	101.68	LIVING	Sensitive	Complete Response	>20mm	1
TCGA-29-1694	TCGA-29-1694-01		Recurred/Progressed		39	DECEASED		Stable Disease	11-20 mm	2.95
TCGA-29-1695	TCGA-29-1695-01			G2	40.38	DECEASED			>20mm	1.53
TCGA-29-1696	TCGA-29-1696-01	11.24	Recurred/Progressed	G2	33.9	DECEASED	Resistant	Partial Response	1-10 mm	0.43
TCGA-29-1697	TCGA-29-1697-01	16.39	Recurred/Progressed	G3	31.14	DECEASED	Sensitive	Complete Response	>20mm	16.36
TCGA-29-1698	TCGA-29-1698-01	5.91	Recurred/Progressed	G3	68.24	LIVING	Resistant	Complete Response	1-10 mm	0.4
TCGA-29-1699	TCGA-29-1699-01			G3	36.34	DECEASED			1-10 mm	107.93
TCGA-29-1701	TCGA-29-1701-01	9.79	Recurred/Progressed	G3	16.92	DECEASED	Resistant	Partial Response		7.9
TCGA-29-1702	TCGA-29-1702-01	9.36	Recurred/Progressed	G3	23.92	DECEASED	Resistant	Complete Response	1-10 mm	1.33
TCGA-29-1703	TCGA-29-1703-01	10.64	Recurred/Progressed	G2	59.63	DECEASED	Resistant	Complete Response	1-10 mm	0.1
TCGA-29-1705	TCGA-29-1705-01	9.3	Recurred/Progressed	G2	18.23	DECEASED	Resistant	Complete Response	>20mm	0.1
TCGA-29-1707	TCGA-29-1707-01	39.42	Recurred/Progressed	G3	41.92	LIVING	Sensitive	Complete Response	No Macroscopic disease	0.37
TCGA-29-1710	TCGA-29-1710-01	10.35	Recurred/Progressed	G2	31.24	DECEASED		Partial Response	1-10 mm	0.4
TCGA-29-1711	TCGA-29-1711-01	34.59	DiseaseFree	G2	34.59	LIVING	Sensitive	Complete Response	No Macroscopic disease	8.34
TCGA-29-1761	TCGA-29-1761-01		Recurred/Progressed	G3	17.35	DECEASED		Stable Disease	>20mm	6.39
TCGA-29-1762	TCGA-29-1762-01	45.14	Recurred/Progressed	G2	86.54	DECEASED	Sensitive	Complete Response	>20mm	1.12
TCGA-29-1763	TCGA-29-1763-01	14.06	Recurred/Progressed	G2	66.73	LIVING	Sensitive	Complete Response	1-10 mm	5.89
TCGA-29-1764	TCGA-29-1764-01	26.02	Recurred/Progressed	G2	62.88	LIVING	Sensitive	Complete Response	>20mm	1.16
TCGA-29-1766	TCGA-29-1766-01	22.08	Recurred/Progressed	G2	39.36	DECEASED	Sensitive	Progressive Disease	11-20 mm	1.67
TCGA-29-1768	TCGA-29-1768-01	17.97	Recurred/Progressed	G3	31.28	DECEASED	Sensitive	Stable Disease	>20mm	5.72
TCGA-29-1769	TCGA-29-1769-01	22.96	DiseaseFree	G3	22.96	LIVING	Sensitive	Complete Response	1-10 mm	3.96
TCGA-29-1770	TCGA-29-1770-01	12.39	Recurred/Progressed	G2	24.34	LIVING	Sensitive	Complete Response	1-10 mm	2.63
TCGA-29-1771	TCGA-29-1771-01	19.51	Recurred/Progressed	G2	22.5	LIVING	Sensitive	Complete Response	>20mm	0.92
TCGA-29-1774	TCGA-29-1774-01	7.65	Recurred/Progressed	G3	17.28	LIVING	Sensitive	Progressive Disease	>20mm	7.8
TCGA-29-1775	TCGA-29-1775-01	11.2	Recurred/Progressed	G2	12.35	LIVING	Resistant	Complete Response
TCGA-29-1776	TCGA-29-1776-01		Recurred/Progressed	G3	11.83	LIVING		Stable Disease	>20mm	1.91
TCGA-29-1777	TCGA-29-1777-01		Recurred/Progressed	G2	12.29	LIVING		Progressive Disease	>20mm	0.1
TCGA-29-1778	TCGA-29-1778-01	14.92	DiseaseFree	G3	14.92	LIVING	Sensitive	Complete Response	No Macroscopic disease	2.12
TCGA-29-1781	TCGA-29-1781-01	8.34	DiseaseFree	G3	8.34	LIVING	Tooearly	Complete Response		2.42
TCGA-29-1783	TCGA-29-1783-01	7.19	DiseaseFree	G3	7.19	LIVING	Tooearly			5.95
TCGA-29-1784	TCGA-29-1784-01	5.36	DiseaseFree	G3	5.36	LIVING	Tooearly	Complete Response		0.1
TCGA-29-1785	TCGA-29-1785-01	15.54	Recurred/Progressed	G3	36.27	DECEASED	Sensitive	Complete Response	>20mm	0.1
TCGA-29-2414	TCGA-29-2414-01	18.1	Recurred/Progressed	G2	86.11	DECEASED	Sensitive	Complete Response	11-20 mm	1.56
TCGA-29-2425	TCGA-29-2425-01	51.81	Recurred/Progressed	G2	64.95	LIVING	Sensitive	Complete Response	>20mm	2.76
TCGA-29-2427	TCGA-29-2427-01	51.94	Recurred/Progressed	G3	62.42	LIVING		Complete Response	>20mm	23.11
TCGA-29-2428	TCGA-29-2428-01	45.07	DiseaseFree	G3	45.07	LIVING	Sensitive	Complete Response	>20mm	0.28
TCGA-30-1714	TCGA-30-1714-01	7.92	Recurred/Progressed	G3	38.04	DECEASED	Resistant	Complete Response	1-10 mm	0.1
TCGA-30-1718	TCGA-30-1718-01	29.44	Recurred/Progressed	G3	51.88	DECEASED	Sensitive		1-10 mm	3.42
TCGA-30-1853	TCGA-30-1853-01	20.83	Recurred/Progressed	G3	36.24	DECEASED	Sensitive	Complete Response	1-10 mm	0.1
TCGA-30-1855	TCGA-30-1855-01		Recurred/Progressed	G3	2.46	DECEASED			1-10 mm	18.94
TCGA-30-1856	TCGA-30-1856-01	7.19	Recurred/Progressed	G3	15.67	DECEASED	Resistant	Partial Response	1-10 mm	15.3
TCGA-30-1857	TCGA-30-1857-01		Recurred/Progressed	G3	0.26	DECEASED				1.21
TCGA-30-1859	TCGA-30-1859-01		Recurred/Progressed	G3	48.03	DECEASED		Partial Response	1-10 mm	2.38
TCGA-30-1860	TCGA-30-1860-01	13.04	Recurred/Progressed	G3	44.88	DECEASED	Sensitive	Complete Response	>20mm	8.97
TCGA-30-1861	TCGA-30-1861-01			G3	34.76	DECEASED			1-10 mm	5.13
TCGA-30-1862	TCGA-30-1862-01		Recurred/Progressed	G2	6.08	DECEASED			>20mm	0.1
TCGA-30-1866	TCGA-30-1866-01	9.33	Recurred/Progressed	G2	36.6	DECEASED	Resistant	Complete Response	1-10 mm	0.37
TCGA-30-1867	TCGA-30-1867-01		Recurred/Progressed		1.18	DECEASED				3.04
TCGA-30-1880	TCGA-30-1880-01	11.43	Recurred/Progressed	G3	57.53	DECEASED	Sensitive	Partial Response	No Macroscopic disease	0.1
TCGA-30-1887	TCGA-30-1887-01		Recurred/Progressed	G2	24.25	DECEASED		Partial Response	1-10 mm	4.24
TCGA-30-1891	TCGA-30-1891-01	5.95	Recurred/Progressed	G2	30.03	DECEASED	Resistant	Partial Response	1-10 mm	4.06
TCGA-30-1892	TCGA-30-1892-01	8.31	Recurred/Progressed	G3	48.75	DECEASED	Resistant	Complete Response	1-10 mm	0.1
TCGA-31-1944	TCGA-31-1944-01	22.27	Recurred/Progressed	G3	45.53	LIVING	Sensitive	Complete Response	No Macroscopic disease	1.92
TCGA-31-1946	TCGA-31-1946-01	21.81	Recurred/Progressed	G3	30.16	LIVING	Sensitive		No Macroscopic disease	0.1
TCGA-31-1950	TCGA-31-1950-01	11.47	Recurred/Progressed	G2	18.76	LIVING	Sensitive	Partial Response	1-10 mm	0.1
TCGA-31-1951	TCGA-31-1951-01	21.62	Recurred/Progressed	G3	22.44	LIVING	Sensitive		No Macroscopic disease	1.63
TCGA-31-1953	TCGA-31-1953-01	2.3	Recurred/Progressed	G3	6.7	LIVING	Resistant	Progressive Disease		0.1
TCGA-31-1956	TCGA-31-1956-01		Recurred/Progressed	G3	44.06	LIVING				0.1
TCGA-31-1959	TCGA-31-1959-01		Recurred/Progressed	G2	2.17	LIVING				0.6
TCGA-36-1568	TCGA-36-1568-01	17.97	Recurred/Progressed	G3	28.71	LIVING	Sensitive	Partial Response		1.41
TCGA-36-1569	TCGA-36-1569-01	29.04	DiseaseFree	G3	29.04	LIVING		Partial Response	1-10 mm	0.33
TCGA-36-1570	TCGA-36-1570-01	12.32	Recurred/Progressed	G3	21.52	LIVING	Sensitive	Partial Response	>20mm	24
TCGA-36-1571	TCGA-36-1571-01	12.29	Recurred/Progressed	G3	22.83	DECEASED	Sensitive	Complete Response	No Macroscopic disease	9.1
TCGA-36-1574	TCGA-36-1574-01	21.29	Recurred/Progressed	G3	22.54	LIVING	Sensitive	Complete Response	>20mm	14.63
TCGA-36-1575	TCGA-36-1575-01	8.54	DiseaseFree	G3	8.54	LIVING			No Macroscopic disease	15.36
TCGA-36-1576	TCGA-36-1576-01	26.81	Recurred/Progressed	G3	30.03	LIVING	Sensitive	Complete Response	>20mm	2.16
TCGA-36-1577	TCGA-36-1577-01	25.72	DiseaseFree	G2	25.72	LIVING		Complete Response	No Macroscopic disease	2.83
TCGA-36-1578	TCGA-36-1578-01	10.18	Recurred/Progressed	G3	27.83	LIVING	Resistant		>20mm	6.11
TCGA-36-1580	TCGA-36-1580-01	14.46	Recurred/Progressed	G3	24.21	DECEASED	Resistant		>20mm	0.76
TCGA-36-1581	TCGA-36-1581-01	23.06	Recurred/Progressed	G3	24.67	LIVING	Sensitive	Complete Response	No Macroscopic disease	0.1
TCGA-57-1582	TCGA-57-1582-01		Recurred/Progressed	G3	24.02	DECEASED		Progressive Disease	1-10 mm	4.36
TCGA-57-1583	TCGA-57-1583-01		Recurred/Progressed	G3	11.37	DECEASED			No Macroscopic disease	0.5
TCGA-57-1584	TCGA-57-1584-01	17.41	Recurred/Progressed	G3	21.12	LIVING			1-10 mm	7.14
TCGA-57-1585	TCGA-57-1585-01		Recurred/Progressed	G3	1.74	DECEASED		Progressive Disease	11-20 mm	0.78
TCGA-57-1586	TCGA-57-1586-01	8.51	Recurred/Progressed	G3	22.31	LIVING	Resistant		11-20 mm	1.09
TCGA-57-1993	TCGA-57-1993-01	25.03	DiseaseFree	G3	25.03	LIVING			No Macroscopic disease	0.1
TCGA-57-1994	TCGA-57-1994-01	25	DiseaseFree		25	LIVING				1.31
TCGA-59-2348	TCGA-59-2348-01	180.04	DiseaseFree	G3	180.04	LIVING		Complete Response		2.23
TCGA-59-2350	TCGA-59-2350-01	6.93	Recurred/Progressed	G3	22.31	DECEASED		Partial Response	1-10 mm	7.89
TCGA-59-2351	TCGA-59-2351-01	70.27	Recurred/Progressed	G3	116.04	LIVING		Complete Response	1-10 mm	0.63
TCGA-59-2352	TCGA-59-2352-01		Recurred/Progressed	G3	9.4	DECEASED				10.79
TCGA-59-2354	TCGA-59-2354-01	15.15	Recurred/Progressed	G3	34.36	DECEASED		Stable Disease	1-10 mm	5.32
TCGA-59-2355	TCGA-59-2355-01		Recurred/Progressed	G3	2.14	DECEASED			>20mm	13.87
TCGA-59-2363	TCGA-59-2363-01	5.39	DiseaseFree	G3	5.39	LIVING		Complete Response	No Macroscopic disease	21.56
TCGA-61-1721	TCGA-61-1721-01									0.1
TCGA-61-1724	TCGA-61-1724-01		Recurred/Progressed	G3	20.93	DECEASED		Progressive Disease	No Macroscopic disease	2.44
TCGA-61-1725	TCGA-61-1725-01	27.7	Recurred/Progressed	G3	31.37	LIVING	Sensitive	Stable Disease	11-20 mm	22.44
TCGA-61-1728	TCGA-61-1728-01	17.51	Recurred/Progressed	G3	27.86	LIVING	Sensitive	Complete Response	1-10 mm	0.1
TCGA-61-1733	TCGA-61-1733-01	5.72	Recurred/Progressed	G3	31.74	LIVING	Resistant	Stable Disease	No Macroscopic disease	0.1
TCGA-61-1736	TCGA-61-1736-01	25.1	Recurred/Progressed	G3	48.75	DECEASED	Sensitive	Complete Response		1.37
TCGA-61-1737	TCGA-61-1737-01	44.81	DiseaseFree	G3	44.81	LIVING	Sensitive	Complete Response	1-10 mm	10.8
TCGA-61-1738	TCGA-61-1738-01	9.07	Recurred/Progressed	G3	35.78	DECEASED	Resistant	Progressive Disease	1-10 mm	18.03
TCGA-61-1740	TCGA-61-1740-01		Recurred/Progressed	G3	2.43	DECEASED		Progressive Disease	>20mm	1.87
TCGA-61-1741	TCGA-61-1741-01	16	Recurred/Progressed	G3	33.64	DECEASED	Sensitive	Complete Response	>20mm	0.35
TCGA-61-1743	TCGA-61-1743-01	26.58	Recurred/Progressed	G2	43.66	DECEASED	Sensitive	Complete Response	No Macroscopic disease	0.37
TCGA-61-1895	TCGA-61-1895-01	1.41	DiseaseFree	G3	1.41	LIVING	Tooearly	Stable Disease	No Macroscopic disease	0.1
TCGA-61-1899	TCGA-61-1899-01	8.41	DiseaseFree	G3	8.41	LIVING	Tooearly	Complete Response	No Macroscopic disease	1.02
TCGA-61-1900	TCGA-61-1900-01	5.78	DiseaseFree	G3	5.78	LIVING	Tooearly	Stable Disease	No Macroscopic disease	0.92
TCGA-61-1901	TCGA-61-1901-01	10.81	Recurred/Progressed	G3	11.4	DECEASED	Resistant	Stable Disease		0.1
TCGA-61-1904	TCGA-61-1904-01	9.07	DiseaseFree	G3	9.07	LIVING	Tooearly	Complete Response	1-10 mm
TCGA-61-1906	TCGA-61-1906-01	7.75	Recurred/Progressed	G3	34.1	DECEASED	Resistant	Complete Response	11-20 mm	1.1
TCGA-61-1907	TCGA-61-1907-01	24.41	Recurred/Progressed	G3	31.28	LIVING	Sensitive	Stable Disease	11-20 mm	8.54
TCGA-61-1910	TCGA-61-1910-01	36.99	DiseaseFree	G3	36.99	LIVING	Sensitive	Complete Response	1-10 mm	1.13
TCGA-61-1911	TCGA-61-1911-01	27.7	Recurred/Progressed	G3	42.45	LIVING	Sensitive	Complete Response		0.89
TCGA-61-1913	TCGA-61-1913-01	48.89	DiseaseFree	G3	48.89	LIVING	Sensitive	Complete Response	1-10 mm	0.32
TCGA-61-1914	TCGA-61-1914-01	54.96	Recurred/Progressed	G3	56.54	LIVING	Sensitive	Complete Response	>20mm	17.75
TCGA-61-1915	TCGA-61-1915-01	67.68	DiseaseFree	G3	67.68	LIVING	Sensitive	Complete Response		6.91
TCGA-61-1917	TCGA-61-1917-01			G3	43.4	DECEASED		Complete Response		0.3
TCGA-61-1918	TCGA-61-1918-01	13.57	Recurred/Progressed	G3	15.74	DECEASED	Sensitive	Complete Response	No Macroscopic disease	1.3
TCGA-61-1919	TCGA-61-1919-01	14.42	Recurred/Progressed	G2	38.14	DECEASED		Complete Response		0.69
TCGA-61-1995	TCGA-61-1995-01		Recurred/Progressed	G3	1.97	LIVING		Stable Disease	1-10 mm	2.55
TCGA-61-1998	TCGA-61-1998-01		Recurred/Progressed	G3	5.52	LIVING			1-10 mm	0.1
TCGA-61-2000	TCGA-61-2000-01	11.14	Recurred/Progressed	G3	14.49	LIVING	Resistant	Stable Disease	No Macroscopic disease	0.1
TCGA-61-2002	TCGA-61-2002-01		Recurred/Progressed	G3	17.97	LIVING		Progressive Disease	11-20 mm	5.23
TCGA-61-2003	TCGA-61-2003-01		Recurred/Progressed	G2	3.98	LIVING		Progressive Disease	1-10 mm	2.49
TCGA-61-2008	TCGA-61-2008-01	26.84	Recurred/Progressed	G2	30.59	LIVING	Sensitive	Complete Response	No Macroscopic disease	0.1
TCGA-61-2009	TCGA-61-2009-01	3.32	Recurred/Progressed	G3	39.82	LIVING	Sensitive	Complete Response	11-20 mm	0.1
TCGA-61-2012	TCGA-61-2012-01	30.62	DiseaseFree	G2	30.62	LIVING				0.76
TCGA-61-2016	TCGA-61-2016-01		Recurred/Progressed	G3	1.18	DECEASED		Progressive Disease	No Macroscopic disease	0.1
TCGA-61-2088	TCGA-61-2088-01	4.76	DiseaseFree	G3	4.76	LIVING	Tooearly		No Macroscopic disease	0.17
TCGA-61-2092	TCGA-61-2092-01	51.68	DiseaseFree	G3	51.68	LIVING	Sensitive	Complete Response	No Macroscopic disease	0.1
TCGA-61-2094	TCGA-61-2094-01	71.69	DiseaseFree	G3	71.69	LIVING	Sensitive	Complete Response		1.07
TCGA-61-2095	TCGA-61-2095-01	14.62	Recurred/Progressed	G2	61.6	DECEASED		Complete Response	No Macroscopic disease	0.26
TCGA-61-2097	TCGA-61-2097-01	60.58	DiseaseFree	G2	60.58	LIVING	Sensitive	Complete Response	1-10 mm	11.19
TCGA-61-2098	TCGA-61-2098-01	65.44	DiseaseFree	G2	65.44	LIVING	Sensitive	Complete Response	11-20 mm	7.09
TCGA-61-2101	TCGA-61-2101-01		Recurred/Progressed	G2	55.46	DECEASED		Partial Response	11-20 mm	0.1
TCGA-61-2102	TCGA-61-2102-01		Recurred/Progressed	G3	6.47	DECEASED				1.44
TCGA-61-2104	TCGA-61-2104-01	55.19	Recurred/Progressed	G2	76.78	LIVING		Complete Response	No Macroscopic disease	0.1
TCGA-61-2109	TCGA-61-2109-01	15.28	Recurred/Progressed	G3	20.66	DECEASED	Sensitive		>20mm	12.7
TCGA-61-2110	TCGA-61-2110-01	7	Recurred/Progressed		44.48	DECEASED	Resistant	Progressive Disease	No Macroscopic disease	0.1
TCGA-61-2111	TCGA-61-2111-01	72.44	Recurred/Progressed	G3	125.63	LIVING	Sensitive	Complete Response		10.44
TCGA-61-2113	TCGA-61-2113-01	9.56	Recurred/Progressed	G3	22.21	DECEASED	Sensitive			0.1
